# Supplementary material for: Turkish Version of the New Instrument for Orthorexia Nervosa—Test of Orthorexia Nervosa (TON-17): A Validity and Reliability Study
Source: Nutrients. 2023 Jul 18;15(14):3178. doi: 10.3390/nu15143178 (PMC10384101; doi:10.3390/nu15143178)
Supplement: Supplementary file 1 [file nutrients-15-03178-s001.zip]

Archive with 1 entries (1 files):
- nutrients-2460292-supplementary.pdf
